# Supplementary material for: Natural Small-Molecule Bergapten Ameliorates Amyloid-β Pathology and Neuroinflammation in Alzheimer’s Disease
Source: Nutrients. 2025 Oct 14;17(20):3218. doi: 10.3390/nu17203218 (PMC12566689; doi:10.3390/nu17203218)
Supplement: Supplementary file 1 [file nutrients-17-03218-s001.zip]

Archive with 1 entries (1 files):
- nutrients-3893786-supplementary-Table S1.xlsx
