# Supplementary material for: Natural Small-Molecule Bergapten Ameliorates Amyloid-β Pathology and Neuroinflammation in Alzheimer’s Disease
Source: Nutrients. 2025 Oct 14;17(20):3218. doi: 10.3390/nu17203218 (PMC12566689; doi:10.3390/nu17203218)
Supplement: Supplementary file 1 [file nutrients-17-03218-s001.zip › nutrients-3893786-supplementary-Table S1.xlsx]

## Sheet: BP
ID	class	Descrption	Pvalue	Qvalue	fg_num	bg_num	per	ratio
GO:0016098	Biological Process	monoterpenoid metabolic process	8.72299243468477e-13	4.7540308769032e-10	5	6	10.000	0.833
GO:0006730	Biological Process	one-carbon metabolic process	5.47008487326086e-18	1.49059812796358e-14	10	38	20.000	0.263
GO:0006721	Biological Process	terpenoid metabolic process	1.76286983499785e-13	1.20095507509229e-10	10	100	20.000	0.100
GO:0016101	Biological Process	diterpenoid metabolic process	1.32867684637125e-10	3.62064440636166e-08	8	89	16.000	0.090
GO:0006720	Biological Process	isoprenoid metabolic process	1.34129533789588e-12	6.09171632627711e-10	10	122	20.000	0.082
GO:0033559	Biological Process	unsaturated fatty acid metabolic process	2.34574705209416e-11	9.13165816708083e-09	9	112	18.000	0.080
GO:0120254	Biological Process	olefinic compound metabolic process	1.62130983578084e-14	1.73815465426693e-11	12	159	24.000	0.075
GO:0006690	Biological Process	icosanoid metabolic process	5.09916484220353e-11	1.73690302437558e-08	9	122	18.000	0.074
GO:0008202	Biological Process	steroid metabolic process	6.67973606120676e-11	2.02247564075427e-08	12	321	24.000	0.037
GO:0044281	Biological Process	small molecule metabolic process	1.91356475699111e-14	1.73815465426693e-11	27	1826	54.000	0.015

## Sheet: CC
ID	class	Descrption	Pvalue	Qvalue	fg_num	bg_num	per	ratio
GO:0045121	Cellular Component	membrane raft	0.000234861931250241	0.0133687895860751	6	329	12.000	0.018
GO:0098857	Cellular Component	membrane microdomain	0.000238728385465627	0.0133687895860751	6	330	12.000	0.018
GO:0043235	Cellular Component	receptor complex	0.000139857044668802	0.0133687895860751	7	431	14.000	0.016
GO:0005887	Cellular Component	integral component of plasma membrane	0.000163363181559182	0.0133687895860751	7	442	14.000	0.016
GO:0031226	Cellular Component	intrinsic component of plasma membrane	0.000179923941464654	0.0133687895860751	7	449	14.000	0.016
GO:0048471	Cellular Component	perinuclear region of cytoplasm	0.00067055449631249	0.0265510051959919	8	733	16.000	0.011
GO:0098590	Cellular Component	plasma membrane region	0.000501955650924335	0.0234245970431356	11	1292	22.000	0.009
GO:0005739	Cellular Component	mitochondrion	0.00149332164739015	0.0464588956965824	12	1710	24.000	0.007
GO:0005737	Cellular Component	cytoplasm	0.000758600148456911	0.0265510051959919	43	12135	86.000	0.004

## Sheet: MF
ID	class	Descrption	Qvalue	fg_num	bg_num	per	ratio
GO:0004089	Molecular Function	carbonate dehydratase activity	9.56797506423831e-21	10	15	20.000	0.667
GO:0016836	Molecular Function	hydro-lyase activity	1.32395116405106e-15	11	61	22.000	0.180
GO:0016709	Molecular Function	oxidoreductase activity, acting on paired donors, with incorporation or reduction of molecular oxygen, NAD(P)H as one donor, and incorporation of one atom of oxygen	1.02040395851267e-09	7	43	14.000	0.163
GO:0016835	Molecular Function	carbon-oxygen lyase activity	1.02551450456318e-14	11	77	22.000	0.143
GO:0004713	Molecular Function	protein tyrosine kinase activity	4.30671410871865e-10	10	147	20.000	0.068
GO:0016829	Molecular Function	lyase activity	4.30671410871865e-10	11	206	22.000	0.053
GO:0004672	Molecular Function	protein kinase activity	1.19887277069688e-08	14	587	28.000	0.024
GO:0046914	Molecular Function	transition metal ion binding	1.36961267554298e-09	19	1117	38.000	0.017
GO:0003824	Molecular Function	catalytic activity	1.02551450456318e-14	44	5745	88.000	0.008
GO:0043167	Molecular Function	ion binding	6.40406650954859e-10	40	6096	80.000	0.007
